# Supplementary material for: Isolation, Identification, Anti-Inflammatory, and In Silico Analysis of New Lignans from the Resin of Ferula sinkiangensis
Source: Pharmaceuticals (Basel). 2023 Sep 25;16(10):1351. doi: 10.3390/ph16101351 (PMC10610263; doi:10.3390/ph16101351)
Supplement: Supplementary file 1 [file pharmaceuticals-16-01351-s001.zip]

Archive with 1 entries (1 files):
- pharmaceuticals-2602214-supplementary.pdf
